# Supplementary material for: The Associations between Poor Antibiotic and Antimicrobial Resistance Knowledge and Inappropriate Antibiotic Use in the General Population Are Modified by Age
Source: Antibiotics (Basel). 2021 Dec 30;11(1):47. doi: 10.3390/antibiotics11010047 (PMC8773329; doi:10.3390/antibiotics11010047)
Supplement: Supplementary file 1 [file antibiotics-11-00047-s001.zip]

Archive with 1 entries (1 files):
- antibiotics-1495393-supplementary.pdf
